# Supplementary material for: Relationship Between Mast Cell Population of Microenvironment and Prognosis in Colorectal Cancer
Source: J Clin Med. 2025 Nov 22;14(23):8312. doi: 10.3390/jcm14238312 (PMC12693393; doi:10.3390/jcm14238312)
Supplement: Supplementary file 1 [file jcm-14-08312-s001.zip]

Archive with 1 entries (1 files):
- jcm-3978203-supplementary.pdf
